# Supplementary material for: Linear regression analysis of Hospital Episode Statistics predicts a large increase in demand for elective hand surgery in England
Source: J Plast Reconstr Aesthet Surg. 2015 Feb;68(2):243–51. doi: 10.1016/j.bjps.2014.10.011 (PMC4315884; doi:10.1016/j.bjps.2014.10.011)
Supplement: Supplementary file 1 [file mmc1.xlsx]

## Sheet: TABLE TO PUBLISH
CALCULATED NUMBER OF OPERATIONS FOR EACH COMMON HAND CONDITION 2015-2030 (FIGURES SHOWN REPRESENT THE MEAN AND 95% CONFIDENCE INTERVALS)
Year	Dupuytren's operations	Carpal tunnel operations	Cubital tunnel release	Trigger finger release
2015	16797 (15893-17683)	66833 (60614-72948)	6664 (6005-7291)	14358 (13169-15510)
2020	19155 (17748-20563)	77506 (67998-87018)	9022 (8043-10002)	17618 (15803-19436)
2025	21998 (19995-24024)	90630 (77367-104020)	11575 (10247-12938)	21311 (18768-23896)
2030	25242 (22508-27929)	104922 (87236-122350 )	14452 (12666-16167)	25550 (22107-28908)

## Sheet: Population data formatted
Absolute number of people in each age group in the population							ALL DATA JUST FOR ENGLAND
Year	Age				Total
	0-14	15-59	60-74	75+
2011	9235263	31501635	7728187	4190304	52655389
2010	9151088	31336467	7627124	4119366	52234045
2009	9073500	31219600	7471200	4052800	51817100
2008	9030400	31104900	7316800	4012500	51464600
2007	8997600	31042100	7098800	3967700	51106200
2006	9003000	30977700	6868400	3914800	50763900
2005	9052300	30776900	6776000	3861000	50466200
2004	9101300	30507000	6684000	3817400	50109700
2003	9152400	30325500	6599600	3785800	49863300
2002	9217000	30145500	6527300	3759300	49649100
2001	9282700	29936100	6508500	3722400	49449700
2000	9355600	29683100	6517900	3676700	49233300
1999	9413100	29469200	6504600	3646000	49032900		Using mid-2010 estimates
1998	9407100	29306600	6493400	3613500	48820600			m	ratio no men in pop	f	ratio no of women in pop
2015	9739128	32131145	8075210	4522708	54468191		54468191	26963007	0.495023	27505184	0.504977
2020	10395268	32514169	8584780	5112407	56606624		56606624	28098444	0.496381	28508180	0.503619
2025	10610337	32806730	9073950	6116118	58607135		58607135	29144305	0.497283	29462830	0.502717
2030	10466317	33338418	9848334	6756465	60409534		60409534	30075911	0.497867	30333623	0.502133
Percentage of the population in each age group
Year	Age				Total
	0-14	15-59	60-74	75+
2011	17.5391	59.826	14.6769	7.95798	100
2010	17.5194	59.9924	14.6018	7.88636	100
2009	17.5106	60.2496	14.4184	7.82136	100
2008	17.5468	60.4394	14.2172	7.79662	100
2007	17.6057	60.7404	13.8903	7.76364	100
2006	17.735	61.0231	13.5301	7.71178	100
2005	17.9374	60.9852	13.4268	7.65067	100
2004	18.1628	60.8804	13.3387	7.61809	100
2003	18.355	60.8173	13.2354	7.59236	100
2002	18.5643	60.7171	13.1469	7.57174	100
2001	18.772	60.5385	13.1619	7.52765	100
2000	19.0026	60.2907	13.2388	7.46791	100
1999	19.1975	60.1009	13.2658	7.43582	100
1998	19.2687	60.0292	13.3005	7.40159	100
2015	17.8804	58.9907	14.8256	8.30339	100
2020	18.364	57.4388	15.1657	9.03146	100
2025	18.1042	55.9774	15.4827	10.4358	100
2030	17.3256	55.1873	16.3026	11.1844	100

## Sheet: All hand diseases
Total number of diagnoses and operations for each hand disease
	Diagnosis				Operation
Year	Dupytrens	Carpal tunnel	Cubital tunnel	Trigger finger	Dupuytren's all ops	Dupytrens fasciectomy	Dupytrens revision fasciectomy	Dupytrens fasciotomy	Carpal tunnel release	Cubital tunnel release	Trigger finger release
2011	17342	54551	7310	9983	15255	12875	1180	1200	52806	4926	10617
2010	16377	58827	7262	10754	14605	12695	942	968	56593	4680	11475
2009	15822	58619	6955	10635	14158	12188	932	1038	56621	4268	11438
2008	14968	59151	6342	9805	13371	11773	840	758	57544	3692	10806
2007	15159	54729	5572	8790	13539	12054	809	676	53513	2877	10040
2006	14422	50427	4514	7804	13066	11739	667	660	49220	2256	8809
2005	13998	51537	4205	7919	12586	11473	593	520	49695	2023	8571
2004	13611	51035	3588	7155	12201	11105	543	553	49330	1539	7847
2003	13707	48971	3250	6607	12312	11239	493	580	47061	1310	7287
2002	13316	44766	3013	6101	12118	11063	462	593	43133	1185	6671
2001	12003	41022	2793	5431	10755	9801	387	567	39413	964	6125
2000	12169	40126	2564	5577	10683	9770	404	509	38113	798	6272
1999	11584	37621	2495	5261
1998	11716	37379	2370	5540
Number of operations as a proportion of diagnoses ALL
	Operation
Year	Dupuytren's Operations	Dupytrens fasciectomy	Dupytrens revision fasciectomy	Dupytrens fasciotomy	Carpal Tunnel operations	Carpal tunnel release	Revision carpal tunnel release	Cubital tunnel release	Trigger finger release
2011	0.879656	0.742417	0.0680429	0.0691962	0.968012	0.947425	0.0205862	0.673871	1.06351
2010	0.891799	0.775172	0.0575197	0.0591073	0.962024	0.945909	0.016115	0.644451	1.06704
2009	0.89483	0.77032	0.0589053	0.0656049	0.965915	0.952336	0.0135792	0.613659	1.07551
2008	0.893306	0.786545	0.0561197	0.0506414	0.972832	0.972832	0	0.582151	1.10209
2007	0.893133	0.795171	0.0533676	0.044594	0.977781	0.977781	0	0.516332	1.14221
2006	0.905977	0.813965	0.0462488	0.0457634	0.976064	0.976064	0	0.499778	1.12878
2005	0.899128	0.819617	0.0423632	0.0371482	0.964259	0.964259	0	0.481094	1.08233
2004	0.896407	0.815884	0.0398942	0.0406289	0.966592	0.966592	0	0.42893	1.09672
2003	0.898227	0.819946	0.035967	0.0423141	0.960997	0.960997	0	0.403077	1.10292
2002	0.910033	0.830805	0.0346951	0.0445329	0.963521	0.963521	0	0.393296	1.09343
2001	0.896026	0.816546	0.0322419	0.0472382	0.960777	0.960777	0	0.345149	1.12778
2000	0.877886	0.80286	0.0331991	0.0418276	0.949833	0.949833	0	0.311232	1.12462
	10.7364				11.5886			5.89302	13.2069
	0.894701				0.965717			0.491085	1.10058
Predicted percentage increase in number of operations in future (compared to 2011 data)
Year	Operation
	Dupuytren's operations			Carpal tunnel operations			Cubital tunnel release			Trigger finger release
	Mean	Upper	Lower	Mean	Upper	Lower	Mean	Upper	Lower	Mean	Upper	Lower
2015	110.109	115.916	104.18	126.563	138.144	114.787	135.274	148.017	121.907	135.24	146.086	124.037
2020	125.567	134.793	116.345	146.775	164.788	128.77	183.148	203.054	163.28	165.94	183.067	148.845
2025	144.201	157.485	131.07	171.628	196.986	146.512	234.969	262.646	208.011	200.721	225.074	176.773
2030	165.469	183.08	147.547	198.694	231.697	165.2	293.376	328.188	257.126	240.65	272.28	208.219
Predicted increase in number of operations in future
Year	Operation
	Dupytrens operations			Carpal tunnel operations			Cubital tunnel release			Trigger finger release							All 4 hand diseases
	Mean	Upper	Lower	Mean	Upper	Lower	Mean	Upper	Lower	Mean	Upper	Lower								% increase
2011	15255			56621			4268			11438							87582
2015	16797.2	17683	15892.6	66832.9	72948.2	60614.2	6663.58	7291.32	6005.12	14358.4	15510	13169					104652	113433	95680.9	119.49	129.516	109.247
2020	19155.2	20562.6	17748.5	77506.2	87017.9	67998.1	9021.88	10002.4	8043.18	17617.9	19436.2	15802.8					123301	137019	109593	140.784	156.447	125.131
2025	21997.9	24024.4	19994.7	90629.8	104020	77367.4	11574.6	12938	10246.6	21310.6	23896.1	18768					145513	164879	126377	166.145	188.256	144.295
2030	25242.3	27928.8	22508.3	104922	122350	87235.7	14451.7	16166.6	12666	25549.9	28907.9	22106.7					170166	195353	144517	194.293	223.052	165.007

## Sheet: Dupytrens diagnosis
Diagnosis of dupytrens disease			M72.0 Palmar fascial fibromatosis [Dupuytren]
Year	Finished Consultant Episodes	Admissions	Male	Emergency	Waiting List	Mean time waited	Median time waited	Mean Age	Age 0-14	Age 15-59	Age 60-74	Age 75+	Day case	FCE Bed Days		Total number of diagnoses
2011	17350	17323	13764	32	16585	88	77	65	2	4977	9328	3037	13912	2965		17342
2010	16390	16364	12948	20	15638	85	76	64	6	4759	8888	2730	12269	3915		16377
2009	15829	15791	12434	31	15299	82	72	64	2	4663	8542	2617	11023	5992		15822
2008	14981	14951	11736	30	14337	82	71	64	5	4513	7985	2470	10209	4718		14968
2007	15168	15135	12020	26	14636	114	103	64	6	4649	7939	2571	9504	6028		15159
2006	14425	14390	11319	40	13879	147	145	64	3	4367	7639	2416	8382	6901		14422
2005	14004	13967	11092	35	13713	164	156	64	5	4505	7179	2314	7010	9215		13998
2004	13618	13580	10803	37	13317	187	179	64	7	4365	7070	2176	6166	9627		13611
2003	13713	13669	10922	38	13380	215	205	64	6	4323	7114	2270	5791	11485		13707
2002	13324	13293	10723	30	13055	226	205	64	4	4343	6903	2070	5492	12130		13316
2001	12057	11974	9742	29	11743	220	180	63	10	3983	6168	1852	4718	11208.7		12003
2000	12173	12070	9767	35	11819	215	173	63	3	4186	6057	1926	4565	11973		12169
1999	11592	11579	9363	32	11404	213.7	169	63	9	3916	5805	1863	4004	12541.2		11584
1998	11721	11698	9421	41	11564	224	183	63	4	4106	5826	1784	3998	12898.4		11716
2010									6	4759	8888	2730				16377
Percentage of the population with diagnosis of dupytrens disease									Number of operations as a proportion of diagnoses
Year	Age								Year	Diagnoses	Operations			Ratio			Overall
	0-14	15-59	60-74	75+							Fasciectomy	Fasciectomy revision	Fasciotomy	Fasciectomy	Fasciectomy revision	Fasciotomy	All ops	Ratio
2011	2.16561e-05	0.0157992	0.120701	0.0724768					2011	17342	12875	1180	1200	0.742417	0.0680429	0.0691962	15255	0.879656
2010	6.5566e-05	0.0151868	0.116531	0.0662723					2010	16377	12695	942	968	0.775172	0.0575197	0.0591073	14605	0.891799
2009	2.20422e-05	0.0149361	0.114332	0.0645726					2009	15822	12188	932	1038	0.77032	0.0589053	0.0656049	14158	0.89483
2008	5.53685e-05	0.014509	0.109132	0.0615576					2008	14968	11773	840	758	0.786545	0.0561197	0.0506414	13371	0.893306
2007	6.66844e-05	0.0149764	0.111836	0.0647982					2007	15159	12054	809	676	0.795171	0.0533676	0.044594	13539	0.893133
2006	3.33222e-05	0.0140972	0.111219	0.0617145					2006	14422	11739	667	660	0.813965	0.0462488	0.0457634	13066	0.905977
2005	5.52346e-05	0.0146376	0.105947	0.0599327					2005	13998	11473	593	520	0.819617	0.0423632	0.0371482	12586	0.899128
2004	7.69121e-05	0.0143082	0.105775	0.0570021					2004	13611	11105	543	553	0.815884	0.0398942	0.0406289	12201	0.896407
2003	6.55566e-05	0.0142553	0.107794	0.0599609					2003	13707	11239	493	580	0.819946	0.035967	0.0423141	12312	0.898227
2002	4.33981e-05	0.0144068	0.105756	0.0550634					2002	13316	11063	462	593	0.830805	0.0346951	0.0445329	12118	0.910033
2001	0.000107727	0.013305	0.0947684	0.0497528					2001	12003	9801	387	567	0.816546	0.0322419	0.0472382	10755	0.896026
2000	3.20664e-05	0.0141023	0.0929287	0.0523839					2000	12169	9770	404	509	0.80286	0.0331991	0.0418276	10683	0.877886
1999	9.56114e-05	0.0132885	0.0892445	0.0510971					1999	11584
1998	4.25211e-05	0.0140105	0.0897219	0.0493704					1998	11716
																		10.7364
																		0.894701

## Sheet: Dupytrens all ops
Diagnosis of Dupytrens disease								Total number of operations for Dupytrens disease									Total number of operations for Dupytrens disease as percentage of the population
Year	Age 0-14	Age 15-59	Age 60-74	Age 75+	Total			Year	Age 0-14	Age 15-59	Age 60-74	Age 75+			Total		Year	Age 0-14	Age 15-59	Age 60-74	Age 75+
2011	2	4977	9328	3037	17342			2011	5	4309	8284	2662		15255	15255		2011	5.41403e-05	0.0136787	0.107192	0.0635276
2010	6	4759	8888	2730	16377			2010	3	4218	7929	2458		14605	14605		2010	3.2783e-05	0.0134604	0.103958	0.0596694
2009	2	4663	8542	2617	15822			2009	5	4099	7741	2318		14158	14158		2009	5.51055e-05	0.0131296	0.103611	0.057195
2008	5	4513	7985	2470	14968			2008	5	3936	7224	2211		13371	13371		2008	5.53685e-05	0.012654	0.0987317	0.0551028
2007	6	4649	7939	2571	15159			2007	2	4077	7142	2320		13539	13539		2007	2.22281e-05	0.0131338	0.100609	0.0584722
2006	3	4367	7639	2416	14422			2006	2	3945	6950	2171		13066	13066		2006	2.22148e-05	0.012735	0.101188	0.0554562
2005	5	4505	7179	2314	13998			2005	3	4026	6468	2092		12586	12586		2005	3.31407e-05	0.0130812	0.0954545	0.0541829
2004	7	4365	7070	2176	13611			2004	6	3898	6363	1940		12201	12201		2004	6.59246e-05	0.0127774	0.0951975	0.0508199
2003	6	4323	7114	2270	13707			2003	7	3853	6416	2043		12312	12312		2003	7.64827e-05	0.0127055	0.097218	0.0539648
2002	4	4343	6903	2070	13316			2002	6	3950	6297	1871		12118	12118		2002	6.50971e-05	0.0131031	0.0964717	0.0497699
2001	10	3983	6168	1852	12003			2001	10	3561	5563	1631		10755	10755		2001	0.000107727	0.0118953	0.0854728	0.0438158
2000	3	4186	6057	1926	12169			2000	8	3661	5348	1674		10683	10683		2000	8.55103e-05	0.0123336	0.082051	0.04553
1999	9	3916	5805	1863	11584			1999	0	0	0	0			0		1999
1998	4	4106	5826	1784	11716			1998	0	0	0	0			0		1998
Dupytrens fasciectomy								Confidence intervals at future time points for all Dupytrens operations
Year	Age 0-14	Age 15-59	Age 60-74	Age 75+	Total			year	0-14			15-59			60-74			75+
2011	4	3656	7014	2205	12875	12875			lower	mean	upper	lower	mean	upper	lower	mean	upper	lower	mean	upper
2010	3	3628	6938	2129	12695	12695		2015				0.0132622	0.0138755	0.0144809	0.108261	0.114685	0.120972	0.0638777	0.0680506	0.0721117
2009	0	3494	6712	1982	12188	12188		2020				0.0134893	0.0143877	0.0152864	0.114378	0.123747	0.133122	0.0693109	0.0753802	0.081453
2008	4	3453	6384	1936	11773			2025				0.0137103	0.0148999	0.0160979	0.120431	0.132809	0.145335	0.0747032	0.0827097	0.0908352
2007	2	3566	6396	2092	12054			2030				0.0139288	0.0154282	0.0169119	0.12646	0.142155	0.157573	0.0800789	0.0902683	0.100234
2006	1	3509	6259	1971	11739
2005	3	3640	5933	1900	11473
2004	5	3536	5808	1761	11105			Predicted workload for the future for all Dupytrens operations
2003	6	3509	5870	1860	11239
2002	5	3580	5773	1710	11063			year	0-14			15-59			60-74			75+			total			Predicted % Increase in number of ops since 2011
2001	7	3234	5083	1484	9801				mean	upper	lower	mean	upper	lower	mean	upper	lower	mean	upper	lower	mean	upper	lower	Mean	Upper	Lower
2000	7	3322	4922	1526	9770			2015				4458.34	4652.87	4261.3	9261.09	9768.72	8742.3	3077.73	3261.4	2889	16797.2	17683	15892.6	110.109	115.916	104.18
1999								2020				4678.04	4970.23	4385.93	10623.5	11428.2	9819.08	3853.74	4164.21	3543.46	19155.2	20562.6	17748.5	125.567	134.793	116.345
1998								2025				4888.18	5281.19	4497.9	12051.1	13187.6	10927.9	5058.62	5555.59	4568.94	21997.9	24024.4	19994.7	144.201	157.485	131.07
								2030				5143.51	5638.16	4643.66	13999.9	15518.3	12454.2	6098.95	6772.28	5410.5	25242.3	27928.8	22508.3	165.469	183.08	147.547
Dupytrens revision fasciectomy
Year	Age 0-14	Age 15-59	Age 60-74	Age 75+	Total			Dupuytrens fasciectomy plus revision fasciectomy
2011	0	365	615	200	1180	1180
2010	0	316	499	127	942	942		Year	Age 0-14	Age 15-59	Age 60-74	Age 75+	Total
2009	1	309	467	156	932	932		2011	4	4021	7629	2405	14055
2008	0	280	426	134	840			2010	3	3944	7437	2256	13637
2007	0	275	421	113	809			2009	1	3803	7179	2138	13120
2006	0	222	365	80	667			2008	4	3733	6810	2070	12613
2005	0	216	291	86	593			2007	2	3841	6817	2205	12863
2004	0	184	278	81	543			2006	1	3731	6624	2051	12406
2003	0	170	246	77	493			2005	3	3856	6224	1986	12066
2002	0	174	232	56	462			2004	5	3720	6086	1842	11648
2001	0	149	193	45	387			2003	6	3679	6116	1937	11732
2000	0	175	180	49	404			2002	5	3754	6005	1766	11525
1999								2001	7	3383	5276	1529	10188
1998								2000	7	3497	5102	1575	10174
								1999
Dupytrens fasciotomy								1998
Year	Age 0-14	Age 15-59	Age 60-74	Age 75+	Total
2011	1	288	655	257	1200	1200
2010	0	274	492	202	968	968		2010 dupuytrens all ops
2009	4	296	562	180	1038	1038		14605
2008	1	203	414	141	758
2007	0	236	325	115	676
2006	1	214	326	120	660
2005	0	170	244	106	520
2004	1	178	277	98	553
2003	1	174	300	106	580
2002	1	196	292	105	593
2001	3	178	287	102	567
2000	1	164	246	99	509
1999
1998

## Sheet: Dupytrens fasciectomy
Combined palmar and digital fasciectomy data
Year	Finished consultant episodes	Admissions	Male	Emergency	Waiting list	Mean time waited	Median time waited	Mean age	Age 0-14	Age 15-59	Age 60-74	Age 75+	Day case	FCE bed days		Total number of ops
2011	12884	12872	10157	15	12266	173	150	129	4	3656	7014	2205	10422	2123		12875
2010	12704	12694	9963	8	12090	168	150	129	3	3628	6938	2129	9607	2814		12695
2009	12191	12174	9496	18	11830	161	141	129	0	3494	6712	1982	8529	4625		12188
2008	11785	11772	9204	20	11261	164	143	129	4	3453	6384	1936	8055	3395		11773
2007	12058	12042	9526	17	11627	225	202	129	2	3566	6396	2092	7584	4641		12054
2006	11740	11730	9246	17	11451	146	144	64	1	3509	6259	1971	6878	5544		11739
2005	11477	11472	9091	19	11292	165	156	64	3	3640	5933	1900	5761	7696		11473
2004	11111	11097	8811	19	10913	187	179	64	5	3536	5808	1761	5092	7899		11105
2003	11245	11230	8954	30	11014	215	204	64	6	3509	5870	1860	4801	9605		11239
2002	11072	11060	8897	20	10871	226	206	64	5	3580	5773	1710	4620	10674		11063
2001	9846	9792	7949	16	9613	219	182	63	7	3234	5083	1484	3869	9022.62		9801
2000	9775	9692	7860	23	9502	216	175	63	7	3322	4922	1526	3663	9570.41		9770
2010																12695
Digital and palmar fasciectomies as a percentage of the population										Confidence intervals at future time points
Year	Age									year	0-14			15-59			60-74			75+
	0-14	15-59	60-74	75+							lower	mean	upper	lower	mean	upper	lower	mean	upper	lower	mean	upper
2011	4.33122e-05	0.0116057	0.0907587	0.0526215						2015				0.01093	0.0115486	0.01216	0.09032	0.0970613	0.1037	0.05239	0.0569615	0.06146
2010	3.2783e-05	0.0115776	0.0909648	0.0516827						2020				0.01071	0.0116107	0.01252	0.09235	0.10223	0.1121	0.05494	0.0616286	0.06832
2009	0	0.0111917	0.0898383	0.0489045						2025				0.01047	0.0116728	0.01288	0.09431	0.107398	0.1206	0.05745	0.0662958	0.07522
2008	4.42948e-05	0.0111011	0.0872513	0.0482492						2030				0.01023	0.0117368	0.01324	0.09625	0.112728	0.129	0.05994	0.0711088	0.08214
2007	2.22281e-05	0.0114876	0.0900997	0.0527258
2006	1.11074e-05	0.0113275	0.0911275	0.0503474						Predicted workload for the future
2005	3.31407e-05	0.0118271	0.087559	0.04921
2004	5.49372e-05	0.0115908	0.0868941	0.0461309						year	0-14			15-59			60-74			75+			total				Predicted % Increase in number of ops since 2011
2003	6.55566e-05	0.0115711	0.0889448	0.049131							mean	upper	lower	mean	upper	lower	mean	upper	lower	mean	upper	lower	mean	upper	lower		Mean	Upper	Lower
2002	5.42476e-05	0.0118757	0.0884439	0.0454872						2015				3710.7	3907.15	3511.93	7837.91	8373.99	7293.53	2576.2	2779.66	2369.45	14124.8	15060.8	13174.9		109.707	116.977	102.329
2001	7.54091e-05	0.010803	0.0780979	0.0398668						2020				3775.12	4070.77	3482.27	8776.19	9623.54	7928.04	3150.71	3492.8	2808.76	15702	17187.1	14219.1		121.957	133.492	110.439
2000	7.48215e-05	0.0111916	0.0755151	0.0415046						2025				3829.46	4225.51	3434.86	9745.25	10943.2	8557.64	4054.73	4600.54	3513.71	17629.4	19769.2	15506.2		136.928	153.547	120.437
1999										2030				3912.87	4414.01	3410.52	11101.8	12704.4	9479.02	4804.44	5549.76	4049.83	19819.2	22668.1	16939.4		153.935	176.063	131.568
1998
Palmar fasciectomy data			T52.1 Palmar fasciectomy
Year	Finished consultant episodes	Admissions	Male	Emergency	Waiting list	Mean time waited	Median time waited	Mean age	Age 0-14	Age 15-59	Age 60-74	Age 75+	Day case	FCE bed days		total
2011	8336	8327	6628	12	7832	86	75	64	2	2411	4556	1363	6750	1318		8330
2010	8842	8834	6948	4	8372	83	73	64	0	2552	4860	1425	6722	1961		8837
2009	8900	8883	6950	13	8647	80	70	64		2602	4864	1433	6299	3641		8899
2008	9437	9426	7392	13	9020	82	71	64	3	2784	5122	1523	6466	2708		9429		(2008 introduction of separating palmar and digital)
2007	10354	10341	8209	16	9965	114	104	64	2	3078	5505	1767	6505	4032		10350
2006	11740	11730	9246	17	11451	146	144	64	1	3509	6259	1971	6878	5544		11739
2005	11477	11472	9091	19	11292	165	156	64	3	3640	5933	1900	5761	7696		11473
2004	11111	11097	8811	19	10913	187	179	64	5	3536	5808	1761	5092	7899		11105
2003	11245	11230	8954	30	11014	215	204	64	6	3509	5870	1860	4801	9605		11239
2002	11072	11060	8897	20	10871	226	206	64	5	3580	5773	1710	4620	10674		11063
2001	9846	9792	7949	16	9613	219	182	63	7	3234	5083	1484	3869	9022.62		9801
2000	9775	9692	7860	23	9502	216	175	63	4	3322	4922	1526	3663	9570.41		9770
2010									-	2552	4860	1425			8837
Digital fasciectomy data			T52.5 Digital fasciectomy
Year	Finished consultant episodes	Admissions	Male	Emergency	Waiting list	Mean time waited	Median time waited	Mean age	Age 0-14	Age 15-59	Age 60-74	Age 75+	Day case	FCE bed days
2011	4548	4545	3529	3	4434	87	75	65	2	1245	2458	842	3672	805		4545
2010	3862	3860	3015	4	3718	85	77	65	3	1076	2078	704	2885	853		3858
2009	3291	3291	2546	5	3183	81	71	65		892	1848	549	2230	984		3289
2008	2348	2346	1812	7	2241	82	72	65	1	669	1262	413	1589	687		2344
2007	1704	1701	1317	1	1662	111	98	65	0	488	891	325	1079	609		1704
2006
2005
2004
2003
2002
2001
2000
2010									3	1076	2078	704			3858

## Sheet: Dupytrens fasciectomy revision
Combined data on revision palmar and digital fasciectomy
Year	Finished consultant episodes	Admissions	Male	Emergency	Waiting list	Mean time waited	Median time waited	Mean age	Age 0-14	Age 15-59	Age 60-74	Age 75+	Day case	FCE bed days		Total no. Of ops
2011	1181	1179	991	0	1116	188	163	128	0	365	615	200	912	258		1180
2010	944	943	777	2	905	180	162	127	0	316	499	127	651	273		942
2009	934	934	757	3	902	181	159	128	1	309	467	156	578	321		932
2008	840	840	679	0	804	178	158	126	0	280	426	134	544	342		840
2007	809	809	678	0	783	227	208	128	0	275	421	113	447	378		809
2006	667	665	546	0	647	151	147	63	0	222	365	80	317	431		667
2005	593	593	480	0	574	166	162	63	0	216	291	86	221	476		593
2004	543	543	453	1	530	190	182	63	0	184	278	81	192	459		543
2003	493	492	408	0	480	218	210	63	0	170	246	77	180	507		493
2002	462	462	380	0	452	229	209	62	0	174	232	56	154	463		462
2001	388	388	332	1	382	225	188	62	0	149	193	45	107	444.967		387
2000	404	403	334	1	395	222	187	61	0	175	180	49	91	500.087		404
2010																942
Percentage of the population undergoing revision palmar/digital fasciectomy											Confidence intervals at future time points
Year	Age										year	0-14			15-59			60-74			75+
	0-14	15-59	60-74	75+								lower	mean	upper	lower	mean	upper	lower	mean	upper	lower	mean	upper
2011	0	0.00115867	0.00795788	0.00477292							2015				0.001182	0.00130957	0.001433	0.008491	0.00910972	0.009695	0.004398	0.00518877	0.005958
2010	0	0.00100841	0.00654244	0.003083							2020				0.001407	0.0015924	0.001778	0.01039	0.0112785	0.01217	0.005422	0.00657208	0.007723
2009	1.10211e-05	0.000989763	0.00625067	0.00384919							2025				0.001631	0.00187523	0.002124	0.01228	0.0134473	0.01464	0.006438	0.0079554	0.009495
2008	0	0.00090018	0.00582222	0.00333956							2030				0.001855	0.0021669	0.002471	0.01418	0.0156839	0.01713	0.007451	0.00938194	0.01127
2007	0	0.000885894	0.00593058	0.002848
2006	0	0.000716645	0.00531419	0.00204353							Predicted workload for the future
2005	0	0.000701825	0.00429457	0.0022274
2004	0	0.00060314	0.00415919	0.00212186							year	0-14			15-59			60-74			75+			total				Percentage increase compared to 2011
2003	0	0.000560584	0.0037275	0.00203392								mean	upper	lower	mean	upper	lower	mean	upper	lower	mean	upper	lower	mean	upper	lower		Mean	Upper	Lower
2002	0	0.000577201	0.0035543	0.00148964							2015				420.779	460.439	379.79	735.629	782.892	685.666	234.673	269.463	198.909	1391.08	1512.79	1264.36		117.888	128.203	107.15
2001	0	0.000497727	0.00296535	0.0012089							2020				517.756	578.102	457.474	968.235	1044.77	891.959	335.992	394.831	277.195	1821.98	2017.7	1626.63		154.405	170.992	137.85
2000	0	0.000589561	0.00276163	0.00133272							2025				615.202	696.815	535.078	1220.2	1328.43	1114.28	486.562	580.725	393.756	2321.97	2605.97	2043.11		196.777	220.845	173.145
1999											2030				722.411	823.792	618.428	1544.6	1687.02	1396.49	633.888	761.454	503.424	2900.9	3272.27	2518.35		245.839	277.311	213.419
1998
Revision palmar fasciectomy data			T52.2 Revision of palmar fasciectomy
Year	Finished consultant episodes	Admissions	Male	Emergency	Waiting list	Mean time waited	Median time waited	Mean age	Age 0-14	Age 15-59	Age 60-74	Age 75+	Day case	FCE bed days
2011	693	692	582	0	645	92	78	64	0	220	355	118	524	169
2010	554	553	464	0	527	91	83	63	0	195	285	72	378	165
2009	606	606	486	2	584	88	78	64	1	205	302	97	373	216
2008	616	616	493	0	589	89	77	64	0	199	315	102	405	246
2007	671	671	566	0	649	118	107	63	0	232	355	84	367	323
2006	667	665	546	0	647	151	147	63	0	222	365	80	317	431
2005	593	593	480	0	574	166	162	63	0	216	291	86	221	476
2004	543	543	453	1	530	190	182	63	0	184	278	81	192	459
2003	493	492	408	0	480	218	210	63	0	170	246	77	180	507
2002	462	462	380	0	452	229	209	62	0	174	232	56	154	463
2001	388	388	332	1	382	225	188	62	0	149	193	45	107	444.967
2000	404	403	334	1	395	222	187	61	0	175	180	49	91	500.087
2010									-	195	285	72			552
Revision digital fasciectomy data			T52.6 Revision of digital fasciectomy
Year	Finished consultant episodes	Admissions	Male	Emergency	Waiting list	Mean time waited	Median time waited	Mean age	Age 0-14	Age 15-59	Age 60-74	Age 75+	Day case	FCE bed days
2011	488	487	409	0	471	96	85	64	0	145	260	82	388	89
2010	390	390	313	2	378	89	79	64	0	121	214	55	273	108
2009	328	328	271	1	318	93	81	64	0	104	165	59	205	105
2008	224	224	186	0	215	89	81	62	0	81	111	32	139	96
2007	138	138	112	0	134	109	101	65	0	43	66	29	80	55
2006
2005
2004
2003
2002
2001
2000
2010									-	121	214	55			390

## Sheet: Dupytrens fasciotomy
Fasciotomy data		T54.1 Division of palmar fascia
Year	Finished consultant episodes	Admissions	Male	Emergency	Waiting list	Mean time waited	Median time waited	Mean age	Age 0-14	Age 15-59	Age 60-74	Age 75+	Day case	FCE bed days		Total no. Of ops
2011	1201	1195	947	6	1169	88	82	66	1	288	655	257	1081	135		1200
2010	969	964	761	4	932	87	81	65	0	274	492	202	844	211		968
2009	1043	1042	808	7	1006	77	71	64	4	296	562	180	898	191		1038
2008	759	758	589	6	717	74	66	65	1	203	414	141	651	131		758
2007	676	672	506	9	640	104	90	63	0	236	325	115	425	271		676
2006	661	659	496	6	638	121	126	64	1	214	326	120	361	318		660
2005	520	517	408	8	496	157	156	64	0	170	244	106	292	371		520
2004	554	552	437	4	539	188	187	64	1	178	277	98	306	314		553
2003	581	580	454	7	561	200	183	64	1	174	300	106	281	505		580
2002	594	593	463	4	579	225	188	63	1	196	292	105	269	498		593
2001	570	564	460	4	550	230	187	63	3	178	287	102	256	473.978		567
2000	510	508	409	2	499	232	175	63	1	164	246	99	237	466.089		509
2010									-	274	492	202				968
Percentage of the population undergoing fasciotomy for Duptrens disease
											Confidence intervals at future time points
Year	Age
	0-14	15-59	60-74	75+							year	0-14			15-59			60-74			75+
2011	1.08281e-05	0.000914238	0.00847547	0.00613321								lower	mean	upper	lower	mean	upper	lower	mean	upper	lower	mean	upper
2010	0	0.000874381	0.00645066	0.00490367							2015				0.00086118	0.00101729	0.0011708	0.0067662	0.00851424	0.010236	0.004634	0.00590035	0.0071472
2009	4.40844e-05	0.000948122	0.00752222	0.00444137							2020				0.00095633	0.00118461	0.001413	0.0076811	0.010239	0.012798	0.0053268	0.00717944	0.0090327
2008	1.10737e-05	0.00065263	0.00565821	0.00351402							2025				0.0010499	0.00135192	0.0016566	0.0085788	0.0119637	0.015377	0.006007	0.00845853	0.010931
2007	0	0.000760258	0.00457824	0.0028984							2030				0.0011429	0.00152447	0.0019009	0.0094694	0.0137423	0.017963	0.0066822	0.00977758	0.012834
2006	1.11074e-05	0.00069082	0.00474637	0.00306529
2005	0	0.000552362	0.00360094	0.0027454							Predicted workload for the future
2004	1.09874e-05	0.000583473	0.00414423	0.00256719
2003	1.09261e-05	0.000573775	0.00454573	0.00279994							year	0-14			15-59			60-74			75+			total				Percentage increase compared to 2011
2002	1.08495e-05	0.00065018	0.00447352	0.00279307								mean	upper	lower	mean	upper	lower	mean	upper	lower	mean	upper	lower	mean	upper	lower		Mean	Upper	Lower
2001	3.23182e-05	0.0005946	0.00440962	0.00274017							2015				326.867	376.191	276.707	687.542	826.578	546.385	266.856	323.247	209.582	1281.27	1526.02	1032.67		106.772	127.168	86.0562
2000	1.06888e-05	0.000552503	0.00377422	0.00269263							2020				385.165	459.425	310.943	878.993	1098.68	659.406	367.042	461.788	272.328	1631.2	2019.89	1242.68		135.933	168.324	103.556
1999											2025				443.521	543.476	344.438	1085.58	1395.3	778.436	517.333	668.553	367.395	2046.44	2607.33	1490.27		170.536	217.278	124.189
1998											2030				508.233	633.73	381.025	1353.39	1769.06	932.578	660.619	867.125	451.481	2522.24	3269.91	1765.08		210.187	272.493	147.09

## Sheet: Carpal tunnel diagnosis
Primary diagnosis of Carpal Tunnel syndrome				G56.0 Carpal tunnel syndrome
Year	Finished consultant episodes	Admissions	Male	Emergency	Waiting list	Mean time waited	Median time waited	Mean length of stay	Median spell duration	Mean age	Age 0-14	Age 15-59	Age 60-74	Age 75+	Day case	FCE bed days		Total no. Of dianoses
2011	54610	54445	18710	204	51545	62	51	1.3	1	59	22	29098	14581	10872	52406	2767		54551
2010	58864	58725	19477	260	55387	61	50	1.6	1	59	16	31900	15457	11470	55999	4740		58827
2009	58653	58471	18985	232	56098	61	49	1.4	1	58	18	31908	15522	11189	55527	6835		58619
2008	59185	59071	18978	253	55383	60	50	1.3	1	58	13	32963	15291	10897	55579	4761		59151
2007	54769	54613	17017	261	51155	82	70	1.1	0	58	20	31196	13837	9696	50472	4956		54729
2006	50448	50331	15232	280	46949	102	91	1.5	1	58	18	29124	12400	8903	46334	5674		50427
2005	51558	51470	15295	281	49098	106	90	1.4	1	57	16	30362	12481	8694	47188	5962		51537
2004	51055	50945	15249	256	48746	115	92	1.7	1	57	16	30749	12024	8262	46131	8017		51035
2003	48992	48902	15027	254	46893	125	91	1.5	1	57	15	29698	11146	8127	43621	7689		48971
2002	44795	44717	14012	231	42757	124	86	1.6	1	57	11	27594	9757	7415	39507	8044		44766
2001	41104	40907	12533	215	38973	115	78	1.6	1	56	19	25604	8733	6685	36190	7514.92		41022
2000	40149	39900	12131	260	38114	114	77	1.6	1	56	20	25330	8408	6388	34971	8210.52		40126
1999	37640	37568	11028	317	36357	118.2	80	1.6	1	56	16	23794	7790	6037	32178	8422.67		37621
1988	37408	37327	10752	309	36483	134.5	90	1.7	1	55	23	24016	7634	5729	31546	9375.76		37379
2010											16	31900	15457	11470				58827
Percentage of the population with primary diagnosis of carpal tunnel disease									Number of operations as a percentage of diagnoses					Number of operations as a percentage of diagnoses
									CARPAL TUNNEL RELEASE					REVISION CARPAL TUNNEL RELEASE
Year	Age								Year	Diagnoses	Operations	Ratio		Year	Diagnoses	Operations	Ratio
	0-14	15-59	60-74	75+					2011	54551	51683	0.947425		2011	54551	1123	0.0205862
2011	0.000238217	0.0923698	0.188673	0.259456					2010	58827	55645	0.945909		2010	58827	948	0.016115
2010	0.000174843	0.101798	0.202658	0.278441					2009	58619	55825	0.952336		2009	58619	796	0.0135792
2009	0.00019838	0.102205	0.207758	0.276081					2008	59151	57544	0.972832		2008	59151	0	0
2008	0.000143958	0.105974	0.208985	0.271576					2007	54729	53513	0.977781		2007	54729	0	0
2007	0.000222281	0.100496	0.19492	0.244373					2006	50427	49220	0.976064		2006	50427	0	0
2006	0.000199933	0.094016	0.180537	0.227419					2005	51537	49695	0.964259		2005	51537	0	0
2005	0.000176751	0.0986519	0.184194	0.225175					2004	51035	49330	0.966592		2004	51035	0	0
2004	0.000175799	0.100793	0.179892	0.21643					2003	48971	47061	0.960997		2003	48971	0	0
2003	0.000163891	0.0979308	0.168889	0.214671					2002	44766	43133	0.963521		2002	44766	0	0
2002	0.000119345	0.0915361	0.14948	0.197244					2001	41022	39413	0.960777		2001	41022	0	0
2001	0.000204682	0.0855288	0.134178	0.179588					2000	40126	38113	0.949833		2000	40126	0	0
2000	0.000213776	0.0853348	0.128999	0.173743					1999	37621				1999	37621
1999	0.000169976	0.0807419	0.119761	0.165579					1998	37379				1998	37379
1998	0.000244496	0.0819474	0.117566	0.158544
									CARPAL TUNNEL + REVISION CARPAL TUNNEL RELEASE
									Year	Dianoses	Operations	Ratio
									2011	54551	52806	0.968012
									2010	58827	56593	0.962024
									2009	58619	56621	0.965915
									2008	59151	57544	0.972832
									2007	54729	53513	0.977781
									2006	50427	49220	0.976064
									2005	51537	49695	0.964259
									2004	51035	49330	0.966592
									2003	48971	47061	0.960997
									2002	44766	43133	0.963521
									2001	41022	39413	0.960777
									2000	40126	38113	0.949833
									1999	37621
									1998	37379

## Sheet: Carpal tunnel release+rev
Year	Age 15-59	Age 60-74	Age 75+	total
2011	28249	14071	10486	52806	52806
2010	30737	14874	10982	56593	56593
2009	30965	14927	10729	56621	56621
2008	32155	14789	10600	57544	57544
2007	30706	13439	9368	53513	53513
2006	28545	12041	8634	49220	49220
2005	29413	11942	8340	49695	49695
2004	29836	11571	7923	49330	49330
2003	28609	10660	7792	47061	47061
2002	26689	9315	7129	43133	43133
2001	24652	8382	6379	39413	39413
2000	24103	7965	6045	38113	38113
								Confidence intervals at future time points
Year	Age							year	15-59			60-74			75+
	15-59	60-74	75+						lower	mean	upper	lower	mean	upper	lower	mean	upper
2011	0.0896747	0.182074	0.250244					2015	0.0948811	0.105254	0.115534	0.210202	0.234211	0.257717	0.290834	0.311769	0.331987
2010	0.098087	0.195015	0.266594					2020	0.0961777	0.111404	0.126633	0.232229	0.267254	0.302296	0.328424	0.358756	0.38911
2009	0.0991845	0.199794	0.264731					2025	0.0973716	0.117553	0.137834	0.254019	0.300297	0.347111	0.36581	0.405742	0.446438
2008	0.103376	0.202124	0.264174					2030	0.0985238	0.123895	0.149078	0.275714	0.334372	0.392022	0.403113	0.454197	0.503849
2007	0.0989173	0.189314	0.236107
2006	0.0921469	0.17531	0.220548					Predicted workload for the future
2005	0.0955684	0.17624	0.216006
2004	0.0978005	0.173115	0.20755					year	15-59			60-74			75+			total				Percentage increase compared to 2011
2003	0.0943397	0.161525	0.205822						mean	upper	lower	mean	upper	lower	mean	upper	lower	mean	upper	lower		Mean	Upper	Lower
2002	0.0885339	0.142708	0.189636					2015	33819.4	37122.3	30486.4	18913.1	20811.2	16974.2	14100.4	15014.8	13153.6	66832.9	72948.2	60614.2		126.563	138.144	114.787
2001	0.0823487	0.128785	0.171368					2020	36222	41173.5	31271.4	22943.2	25951.4	19936.3	18341	19892.9	16790.4	77506.2	87017.9	67998.1		146.775	164.788	128.77
2000	0.0812011	0.122202	0.164414					2025	38565.3	45218.9	31944.4	27248.8	31496.7	23049.6	24815.7	27304.7	22373.4	90629.8	104020	77367.4		171.628	196.986	146.512
								2030	41304.5	49700.1	32846.3	32930.1	38607.7	27153.2	30687.7	34042.3	27236.2	104922	122350	87235.7		198.694	231.697	165.2

[truncated: 6 more sheets: Carpal tunnel release, CarTunRel revision, Cubital tunnel diagnosis, Cubital tunnel release, Trigger finger diagnosis, Trigger finger release]
